# Supplementary material for: Deep Proteome Coverage of Microglia Using a Streamlined Data-Independent Acquisition-Based Proteomic Workflow: Method Consideration for a Phenotypically Diverse Cell Type
Source: Proteomes. 2024 Nov 27;12(4):35. doi: 10.3390/proteomes12040035 (PMC11679481; doi:10.3390/proteomes12040035)
Supplement: Supplementary file 1 [file proteomes-12-00035-s001.zip]

Archive with 1 entries (1 files):
- proteomes-3267977-supplementary.xlsx
